# Supplementary material for: Transcriptome profiling and gene expression analyses of eggplant (Solanum melongena L.) under heat stress
Source: PLoS One. 2020 Aug 11;15(8):e0236980. doi: 10.1371/journal.pone.0236980 (PMC7419001; doi:10.1371/journal.pone.0236980)
Supplement: S3 Table — (XLS) [file pone.0236980.s007.xls]

## Sheet: Sheet1
S3 Table. GO terms of DEGs related to antioxidant enzyme systems, detoxication, and phytohormone
	CK-T38	CK-T43
antioxidant enzyme systems	response to oxidative stress (GO:0006979), cell redox homeostasis (GO:0045454), cellular response to oxidative stress (GO:0034599), response to redox state (GO:0051775), response to oxygen radical (GO:0000305), response to superoxide (GO:0000303), regulation of response to reactive oxygen species (GO:1901031), cellular response to superoxide (GO:0071451), cellular response to oxygen radical (GO:0…	response to oxidative stress (GO:0006979), response to reactive oxygen species (GO:0000302), response to hydrogen peroxide (GO:0042542), response to redox state (GO:0051775), cellular response to oxidative stress (GO:0034599), cellular response to superoxide (GO:0071451), cellular response to oxygen radical (GO:0071450), removal of superoxide radicals (GO:0019430), cellular response to reactive o…
detoxication	cellular oxidant detoxification (GO:0098869), detoxification (GO:0098754), cellular detoxification (GO:1990748)	cellular oxidant detoxification (GO:0098869),detoxification (GO:0098754),cellular detoxification (GO:1990748)
proline	proline catabolic process to glutamate (GO:0010133),proline catabolic process (GO:0006562),proline metabolic process (GO:0006560)and proline biosynthetic process (GO:0006561)	proline catabolic process to glutamate (GO:0010133),proline catabolic process (GO:0006562),proline metabolic process (GO:0006560), proline biosynthetic process (GO:0006561)
trehalose	trehalose metabolism in response to stress (GO:0070413),trehalose metabolic process (GO:0005991), trehalose biosynthetic process (GO:0005992)	trehalose metabolism in response to stress (GO:0070413),trehalose metabolic process (GO:0005991), trehalose biosynthetic process (GO:0005992)
abscisic acid	response to abscisic acid (GO:0009737), regulation of abscisic acid-activated signaling pathway (GO:0009787), positive regulation of abscisic acid-activated signaling pathway (GO:0009789), negative regulation of abscisic acid-activated signaling pathway (GO:0009788), cellular response to abscisic acid stimulus (GO:0071215), abscisic acid-activated signaling pathway (GO:0009738), regulation of abs…	positive regulation of abscisic acid biosynthetic process (GO:0010116), abscisic acid metabolic process (GO:0009687), cellular response to abscisic acid stimulus (GO:0071215), negative regulation of abscisic acid-activated signaling pathway (GO:0009788), response to abscisic acid (GO:0009737), regulation of abscisic acid biosynthetic process (GO:0010115), positive regulation of abscisic acid-acti…
auxin	auxin biosynthetic process (GO:0009851), response to auxin (GO:0009733), regulation of auxin metabolic process (GO:0090354), regulation of auxin biosynthetic process (GO:0010600), auxin metabolic process (GO:0009850), auxin efflux (GO:0010315), positive regulation of auxin metabolic process (GO:0090355), positive regulation of auxin biosynthetic process (GO:0010601), auxin transport (GO:0060918),…	response to auxin (GO:0009733), auxin transport (GO:0060918), regulation of auxin mediated signaling pathway (GO:0010928), regulation of auxin biosynthetic process (GO:0010600), cellular response to auxin stimulus (GO:0071365), auxin-activated signaling pathway (GO:0009734), auxin biosynthetic process (GO:0009851), auxin metabolic process (GO:0009850), auxin homeostasis (GO:0010252)
jasmonic acid	response to jasmonic acid (GO:0009753), regulation of jasmonic acid mediated signaling pathway (GO:2000022), induced systemic resistance, jasmonic acid mediated signaling pathway (GO:0009864), jasmonic acid biosynthetic process (GO:0009695), cellular response to jasmonic acid stimulus (GO:0071395), jasmonic acid metabolic process (GO:0009694), jasmonic acid mediated signaling pathway (GO:0009867)…	jasmonic acid biosynthetic process (GO:0009695), jasmonic acid metabolic process (GO:0009694), jasmonic acid and ethylene-dependent systemic resistance (GO:0009861), response to jasmonic acid (GO:0009753), jasmonic acid mediated signaling pathway (GO:0009867), cellular response to jasmonic acid stimulus (GO:0071395)
ethylene	response to ethylene (GO:0009723), ethylene metabolic process (GO:0009692), ethylene biosynthetic process (GO:0009693), ethylene-activated signaling pathway (GO:0009873), cellular response to ethylene stimulus (GO:0071369), jasmonic acid and ethylene-dependent systemic resistance (GO:0009861), negative regulation of ethylene-activated signaling pathway (GO:0010105), regulation of ethylene-activat…	ethylene-activated signaling pathway (GO:0009873), cellular response to ethylene stimulus (GO:0071369), response to ethylene (GO:0009723), negative regulation of ethylene-activated signaling pathway (GO:0010105), ethylene metabolic process (GO:0009692), ethylene biosynthetic process (GO:0009693), regulation of ethylene-activated signaling pathway (GO:0010104)
